# Supplementary material for: Quantitative cross-linking/mass spectrometry reveals subtle protein conformational changes
Source: Wellcome Open Res. 2016 Nov 15;1:5. [Version 1] doi: 10.12688/wellcomeopenres.9896.1 (PMC5140025; doi:10.12688/wellcomeopenres.9896.1)
Supplement: Supplementary file 1 [file wellcomeopenres-1-10667-s0000.tgz › cbb5282b-e7bb-4968-bd3f-be6b056c93aa.xlsx]

## Sheet: Sheet1
Peptide 1	Linked_postition_1	Linked residue 1	Peptide 2	Linked_postition_2	Linked residue 2	log2(C3b/C3)						Number of identified MS2	Score_of_best_matched_MS2	PSMID of best matched MS2
						Experiment I forward-labeled SCX fraction 1	Experiment I forward-labeled SCX fraction 2	Experiment I reverse-labeled SCX fraction 1	Experiment I reverse-labeled SCX fraction 2	Experiment II forward-labeled	Experiment II reverse-labeled
SPM[Oxid]YSIITPNILR	1	1	AHEAKIR	5	464	0.3	0.21	-1.97	-1.86	-0.36	-0.15	18	9.9	188945362
SPM[Oxid]YSIITPNILR	1	1	MDRAHEAKIR	8	464	NotQuantified	NotQuantified	NotQuantified	NotQuantified	-1.18	-1.07	2*[1]	8.1	85301634
SPMYSIITPNILR	1	1	AHEAKIR	5	464	1.95	1.32	-0.22	-0.14	-0.51	-0.04	16	11.1	188925319
SPMYSIITPNILR	1	1	AHEAKIRYYTYLIMNK	5	464	NotQuantified	NotQuantified	NotQuantified	NotQuantified	-2.74	0.38	3	9.4	188923939
SPMYSIITPNILR	1	1	M[Oxid]DRAHEAKIR	8	464	NotQuantified	0.95	NotQuantified	-0.46	-3.18	-0.01	7	9.1	188943959
SPMYSIITPNILR	1	1	MDRAHEAKIR	8	464	NotQuantified	1.95	NotQuantified	0.93	-1.29	-0.9	7	11.7	188944689
LESEETM[Oxid]VLEAHDAQGDVPVTVTVHDFPGK	3	16	IFTVNHKLLPVGR	7	133	NotQuantified	-1.75	NotQuantified	-3.35	NotQuantified	NotQuantified	8	9.3	188923778
LESEETMVLEAHDAQGDVPVTVTVHDFPGK	3	16	IFTVNHKLLPVGR	7	133	NotQuantified	-0.94	NotQuantified	-1.76	-2.9	-3.14	12	11.1	189263299
LESEETM[Oxid]VLEAHDAQGDVPVTVTVHDFPGK	6	19	IFTVNHKLLPVGR	7	133	NotQuantified	NotQuantified	NotQuantified	NotQuantified	-2.42	-4.22	2	11.2	6005091
LESEETM[Oxid]VLEAHDAQGDVPVTVTVHDFPGKK	30	43	QGALELIKK	8	1028	C3b	NotQuantified	C3b	NotQuantified	C3b	C3b	1*	9.2	85195086
LESEETM[Oxid]VLEAHDAQGDVPVTVTVHDFPGKK	30	43	QGALELIKK[BS3-NH2]GYTQQLAFR	8	1028	NotQuantified	C3b	NotQuantified	C3b	C3b	C3b	2	7.3	188944402
LESEETMVLEAHDAQGDVPVTVTVHDFPGKK	30	43	QGALELIKK	8	1028	C3b	C3b	C3b	C3b	C3b	C3b	11	9	188944247
LESEETMVLEAHDAQGDVPVTVTVHDFPGKK	30	43	QGALELIKK[BS3-NH2]GYTQQLAFR	8	1028	NotQuantified	C3b	NotQuantified	C3b	NotQuantified	NotQuantified	5	10.1	188944257
LESEETMVLEAHDAQGDVPVTVTVHDFPGKK	30	43	RQGALELIKK	9	1028	NotQuantified	C3b	NotQuantified	C3b	NotQuantified	NotQuantified	2*	9.3	189070230
KLVLSSEK	1	44	EFKSEK[BS3-NH2]GR	3	75	0.41	0.16	-1.65	-1.86	-2.02	-1.59	6	10.8	188943697
KLVLSSEK	1	44	EFKSEK[BS3-OH]GR	3	75	4.22	NotQuantified	1.56	NotQuantified	2.96	0.48	4	9.9	188943685
KLVLSSEK	1	44	FGLEKR	5	1019	NotQuantified	C3b	NotQuantified	C3b	C3b	C3b	3	10.4	188943662
KLVLSSEK	1	44	QGALELIKK	8	1028	C3b	C3b	C3b	C3b	NotQuantified	NotQuantified	7	10.2	188943640
KLVLSSEK	1	44	QGALELIKK[BS3-NH2]GYTQQLAFR	8	1028	NotQuantified	C3b	NotQuantified	C3b	C3b	C3b	2	11.4	188925500
KLVLSSEK	1	44	QGALELIKK[BS3-OH]GYTQQLAFR	8	1028	NotQuantified	NotQuantified	NotQuantified	NotQuantified	C3b	C3b	1*	8.2	85177778
KLVLSSEK	1	44	RQGALELIKK	9	1028	NotQuantified	C3b	NotQuantified	C3b	C3b	C3b	1*	8.4	85041784
KLVLSSEK	1	44	RQGALELIKK[BS3-NH2]GYTQQLAFR	9	1028	NotQuantified	NotQuantified	NotQuantified	NotQuantified	C3b	C3b	1	8.2	189263489
KLVLSSEK	1	44	LKGPLLNK	2	1181	NotQuantified	C3b	NotQuantified	C3b	C3b	C3b	6	11.2	188943683
KLVLSSEK	1	44	DKNR	2	1195	C3b	NotQuantified	C3b	NotQuantified	NotQuantified	NotQuantified	4	7.5	188944075
EFK[BS3-OH]SEKGR	4	75	IHWESASLLR	5	1293	NotQuantified	C3b	NotQuantified	C3b	NotQuantified	NotQuantified	2*	8.9	5980236
EFKSEK[BS3-NH2]GR	3	75	IHWESASLLR	5	1293	NotQuantified	NotQuantified	NotQuantified	NotQuantified	C3b	C3b	1	7.3	188944440
EFKSEK	3	75	IHWESASLLR	5	1293	NotQuantified	C3b	NotQuantified	C3b	NotQuantified	NotQuantified	4	10.7	188944814
NKFVTVQATFGTQVVEK	2	82	IWDVVEKADIGC[Carboxyamidomethyl]TPGSGK	7	600	NotQuantified	NotQuantified	NotQuantified	NotQuantified	C3	C3	1	7.2	84736164
IFTVNHKLLPVGR	7	133	DSITTWEILAVSM[Oxid]SDKK	16	790	NotQuantified	NotQuantified	NotQuantified	NotQuantified	0.21	-0.64	5	9.4	188924346
IFTVNHKLLPVGR	7	133	DSITTWEILAVSMSDKK	16	790	NotQuantified	NotQuantified	NotQuantified	NotQuantified	0	-0.34	14	9.5	188923720
IFTVNHKLLPVGR	7	133	LMNIFLK[BS3-NH2]DSITTWEILAVSMSDKK	23	790	NotQuantified	NotQuantified	NotQuantified	NotQuantified	0.83	0.91	2	9.6	188924792
IFTVNHKLLPVGR	7	133	KGIC[Carboxyamidomethyl]VADPFEVTVMQDFFIDLR	1	791	NotQuantified	NotQuantified	NotQuantified	NotQuantified	-1.19	-0.27	3*	9.5	188951966
QDSLSSQNQLGVLPLSWDIPELVNM[Oxid]GQWKIR	29	183	LTQSKIWDVVEK	5	593	NotQuantified	NotQuantified	NotQuantified	NotQuantified	1.82	0.65	1	8.7	188944281
QDSLSSQNQLGVLPLSWDIPELVNMGQWKIR	29	183	LTQSKIWDVVEK	5	593	NotQuantified	NotQuantified	NotQuantified	NotQuantified	1.42	0.78	4	7.8	188944855
TVM[Oxid]VNIENPEGIPVKQDSLSSQNQLGVLPLSWDIPELVNMGQWKIR	44	183	LTQSKIWDVVEK	5	593	NotQuantified	NotQuantified	NotQuantified	NotQuantified	1.98	0	1	7.8	188923161
AYYENSPQQVFSTEFEVKEYVLPSFEVIVEPTEK	18	203	QPSSAFAAFVKR	11	1049	NotQuantified	NotQuantified	NotQuantified	NotQuantified	C3	C3	1	8.4	188923989
EYVLPSFEVIVEPTEKFYYIYNEK	16	219	TKKQELS[BS3-NH2]EAEQATR	2	405	NotQuantified	NotQuantified	NotQuantified	NotQuantified	-0.05	0.85	1	8.9	85005469
EYVLPSFEVIVEPTEKFYYIYNEK	16	219	KQELSEAEQATR	1	406	NotQuantified	NotQuantified	NotQuantified	NotQuantified	1.59	-2.21	2	10.7	188924761
EYVLPSFEVIVEPTEKFYYIYNEK	16	219	TK[BS3-NH2]KQELSEAEQATR	3	406	NotQuantified	NotQuantified	NotQuantified	NotQuantified	-0.62	1.89	5	9.8	188945318
EYVLPSFEVIVEPTEKFYYIYNEK	16	219	TK[BS3-OH]KQELSEAEQATR	3	406	NotQuantified	NotQuantified	NotQuantified	NotQuantified	0.35	0.55	2	11.2	188923607
EYVLPSFEVIVEPTEKFYYIYNEK	16	219	TKKQELSEAEQATR	3	406	NotQuantified	NotQuantified	NotQuantified	NotQuantified	0.07	-0.2	1*	10.9	188952551
EYVLPSFEVIVEPTEKFYYIYNEK	16	219	GVFVLNKK	7	585	NotQuantified	NotQuantified	NotQuantified	NotQuantified	0.49	-0.03	3	8.8	188943949
FLY[BS3-OH]GKKVEGTAFVIFGIQDGEQR	5	241	HQQTVTIPPKSSLSVPYVIVPLK	10	869	NotQuantified	NotQuantified	NotQuantified	NotQuantified	1.65	1.17	1	11.2	188944939
FLYGKK[BS3-NH2]VEGTAFVIFGIQDGEQR	5	241	HQQTVTIPPKSSLSVPYVIVPLK	10	869	NotQuantified	NotQuantified	NotQuantified	NotQuantified	3.24	2.8	1*	11.8	188953031
FLYGKK	3	241	HQQTVTIPPKSSLSVPYVIVPLK	10	869	NotQuantified	5.47	NotQuantified	2.07	NotQuantified	NotQuantified	2*	8.8	189070147
FLYGKKVEGTAFVIFGIQDGEQR	6	242	RHQQTVTIPPKSSLSVPYVIVPLK	11	869	NotQuantified	NotQuantified	NotQuantified	NotQuantified	-2.39	2.55	3	9.7	188923569
KVEGTAFVIFGIQDGEQR	1	242	HQQTVTIPPKSSLSVPYVIVPLK	10	869	NotQuantified	2.26	NotQuantified	-0.1	-0.5	-1.32	3	9.9	189263327
FLYGKKVEGTAFVIFGIQDGEQR	6	242	HQQTVTIPPK[BS3-NH2]SSLSVPYVIVPLK	14	873	NotQuantified	NotQuantified	NotQuantified	NotQuantified	1.36	1.76	1	11.6	188923535
ISLPESLKR	6	265	KVLLDGVQNLRAEDLVGK	1	283	NotQuantified	-0.19	NotQuantified	0.35	NotQuantified	NotQuantified	14	8.1	6000614
ISLPESLKR	8	267	KVLLDGVQNLR	1	283	0.32	0.41	0.47	0.47	-0.51	0.14	21	10.9	188943656
ISLPESLKR	8	267	KVLLDGVQNLRAEDLVGK	1	283	0.3	0.48	1.02	0.55	-0.65	-0.37	22	7.8	6004236
ISLPESLKR	8	267	SVQLTEK[BS3-NH2]R	1	650	C3	NotQuantified	C3	NotQuantified	C3	C3	3	10.7	188945378
ISLPESLKR	8	267	SVQLTEK[BS3-OH]R	1	650	C3	NotQuantified	C3	NotQuantified	C3	C3	2	11.5	188944015
ISLPESLKR	8	267	S[BS3-OH]VQLTEKR	7	656	NotQuantified	NotQuantified	NotQuantified	NotQuantified	C3	C3	2*	9.6	6001923
ISLPESLKR	8	267	YISKYELDK	4	1409	C3b	C3b	C3b	C3b	C3b	C3b	4	10.6	188944816
ISLPESLKR	8	267	YISKYELDKAFSDR	4	1409	NotQuantified	C3b	NotQuantified	C3b	C3b	C3b	2	6.9	189263477
SGIPIVTSPYQIHFTK	10	331	IWDVVEKADIGC[Carboxyamidomethyl]TPGSGK	7	600	NotQuantified	1.6	NotQuantified	-0.76	-0.11	-0.02	1	7	189263581
SGIPIVTSPYQIHFTKTPK	16	337	EVVADSVWVDVKDSC[Carboxyamidomethyl]VGSLVVK	12	534	NotQuantified	NotQuantified	NotQuantified	NotQuantified	2.63	0.94	4	7.9	188943997
SGIPIVTSPYQIHFTKTPK	16	337	IWDVVEKADIGC[Carboxyamidomethyl]TPGSGK	7	600	NotQuantified	NotQuantified	NotQuantified	NotQuantified	1.7	-0.09	2	10.4	188944270
TPKYFKPGMPFDLM[Oxid]VFVTNPDGSPAYR	3	340	ADIGC[Carboxyamidomethyl]TPGSGKDYAGVFSDAGLTFTSSSGQQTAQR	11	611	NotQuantified	NotQuantified	NotQuantified	NotQuantified	0.32	-0.88	1	9.7	84955495
YFKPGM[Oxid]PFDLMVFVTNPDGSPAYR	3	343	TK[BS3-NH2]KQELSEAEQATR	3	406	NotQuantified	NotQuantified	NotQuantified	NotQuantified	0.04	0.59	1	7.9	189263597
YFKPGMPFDLM[Oxid]VFVTNPDGSPAYR	3	343	TK[BS3-NH2]KQELSEAEQATR	3	406	NotQuantified	NotQuantified	NotQuantified	NotQuantified	0.08	0.47	2	8	188944455
TPKYFKPGMPFDLMVFVTNPDGSPAYR	6	343	ADIGC[Carboxyamidomethyl]TPGSGKDYAGVFSDAGLTFTSSSGQQTAQR	11	611	NotQuantified	NotQuantified	NotQuantified	NotQuantified	0.01	-0.49	1	13.4	188924121
YFKPGM[Oxid]PFDLMVFVTNPDGSPAYR	23	363	KQELSEAEQATR	1	406	NotQuantified	NotQuantified	NotQuantified	NotQuantified	0.36	-1.78	3*	9.9	93388713
LSINTHPSQKPLSITVR	10	396	ADIGC[Carboxyamidomethyl]TPGSGK[BS3-NH2]DYAGVFSDAGLTFTSSSGQQTAQR	9	609	NotQuantified	NotQuantified	NotQuantified	NotQuantified	-1.17	4.02	1*	7.8	189080962
LSINTHPSQKPLSITVR	10	396	ADIGC[Carboxyamidomethyl]TPGSGK[BS3-OH]DYAGVFSDAGLTFTSSSGQQTAQR	9	609	NotQuantified	NotQuantified	NotQuantified	NotQuantified	-0.03	1.21	1*	8	189092005
DSC[Carboxyamidomethyl]VGSLVVKSGQSEDR	10	544	QPVPGQQM[Oxid]TLKIEGDHGAR	11	562	NotQuantified	NotQuantified	NotQuantified	NotQuantified	0.74	0.64	1	8.7	188924497
DSC[Carboxyamidomethyl]VGSLVVKSGQSEDR	10	544	QPVPGQQMTLKIEGDHGAR	11	562	NotQuantified	NotQuantified	NotQuantified	NotQuantified	0.68	0.61	8*	9.3	84828702
QPVPGQQM[Oxid]T[BS3-NH2]LKIEGDHGAR	11	562	SEFPESWLWNVEDLKEPPKNGISTK	15	757	NotQuantified	NotQuantified	NotQuantified	NotQuantified	-0.22	0.36	1	8.8	188924192
SGQSEDRQPVPGQQM[Oxid]TLKIEGDHGAR	18	562	SEFPES[BS3-OH]WLWNVEDLKEPPKNGISTK	15	757	NotQuantified	NotQuantified	NotQuantified	NotQuantified	-0.49	0.16	1*	7.8	85242740
QPVPGQQM[Oxid]TLKIEGDHGAR	11	562	SEFPESWLWNVEDLK[BS3-NH2]EPPKNGISTK	19	761	NotQuantified	NotQuantified	NotQuantified	NotQuantified	-0.22	0.36	1	10	188924206
QPVPGQQMTLKIEGDHGAR	11	562	SEFPESWLWNVEDLK[BS3-NH2]EPPKNGISTK	19	761	NotQuantified	NotQuantified	NotQuantified	NotQuantified	-0.64	0.45	6	8.7	188944617
SGQSEDRQPVPGQQM[Oxid]TLKIEGDHGAR	18	562	SEFPESWLWNVEDLK[BS3-NH2]EPPKNGISTK	19	761	0.3	0.75	-0.32	0.35	-0.74	0.13	23	11.3	188944719
SGQSEDRQPVPGQQMTLKIEGDHGAR	18	562	SEFPESWLWNVEDLK[BS3-NH2]EPPKNGISTK	19	761	1.45	1.33	1.24	1.22	-0.86	0.2	24	9.4	188944381
SGQSEDRQPVPGQQMTLKIEGDHGAR	18	562	SEFPESWLWNVEDLK[BS3-OH]EPPKNGISTK	19	761	1.34	1.27	1.16	1.25	-0.94	0.41	25	3.4	6001679
VVLVAVDKGVFVLNK	8	578	K[BS3-NH2]NKLTQSK	3	588	NotQuantified	C3	NotQuantified	C3	C3	C3	1	10.6	188922910
VVLVAVDKGVFVLNK	8	578	K[BS3-OH]NKLTQSK	3	588	NotQuantified	C3	NotQuantified	C3	NotQuantified	NotQuantified	2	8.4	188945400
VVLVAVDKGVFVLNK	8	578	KNKLTQSK	3	588	NotQuantified	NotQuantified	NotQuantified	NotQuantified	C3	C3	3*	7.4	6003939
GVFVLNKK	7	585	LTQSKIWDVVEK	5	593	NotQuantified	4.79	NotQuantified	1.51	1.76	1.25	1*	9.4	85168257
VVLVAVDKGVFVLNKK	15	585	LTQSKIWDVVEK	5	593	NotQuantified	3.77	NotQuantified	2.37	NotQuantified	NotQuantified	3	10.4	188943989
KNK	1	586	LTQSKIWDVVEK	5	593	5.5	4.94	3.86	3.08	NotQuantified	NotQuantified	6	10.1	188943731
KNK	1	586	LTQSKIWDVVEK[BS3-NH2]ADIGC[Carboxyamidomethyl]TPGSGK	5	593	4.08	NotQuantified	C3b	NotQuantified	NotQuantified	NotQuantified	3	7.9	188943905
KNK	1	586	IWDVVEKADIGC[Carboxyamidomethyl]TPGSGK	7	600	3.08	NotQuantified	1.75	NotQuantified	NotQuantified	NotQuantified	2	10.7	188945360
SVQLTEK[BS3-NH2]R	1	650	M[Oxid]DKVGKYPK	3	660	C3	NotQuantified	C3	NotQuantified	C3	C3	2	9.1	188944822
SVQLTEK[BS3-NH2]R	1	650	MDKVGKYPK	3	660	C3	NotQuantified	C3	NotQuantified	C3	C3	3	8.3	188943899
SVQLTEK[BS3-OH]R	1	650	M[Oxid]DKVGKYPK	3	660	NotQuantified	NotQuantified	NotQuantified	NotQuantified	C3	C3	1*	8.1	85299068
SVQLTEK	1	650	RMDKVGK	4	660	C3	NotQuantified	C3	NotQuantified	NotQuantified	NotQuantified	1	8.9	188943765
SVQLTEKR	1	650	M[Oxid]DKVGKYPK	3	660	NotQuantified	C3	NotQuantified	C3	NotQuantified	NotQuantified	1*	8.2	188952705
SVQLT[BS3-NH2]EKR	1	650	ASHLGLAR	2	720	NotQuantified	C3	NotQuantified	C3	NotQuantified	NotQuantified	1*	8.4	5980065
SVQLTEK[BS3-NH2]R	1	650	ASHLGLAR	2	720	NotQuantified	C3	NotQuantified	C3	C3	C3	5	12.2	6003672
SVQLTEK[BS3-OH]R	1	650	ASHLGLAR	2	720	NotQuantified	C3	NotQuantified	C3	C3	C3	3	8.9	188944211
SVQLTEK[BS3-NH2]R	1	650	AS[BS3-OH]HLGLARSNLDEDIIAEENIVSR	9	727	NotQuantified	C3	NotQuantified	C3	NotQuantified	NotQuantified	1*	8.2	189059749
SVQLTEK[BS3-NH2]R	1	650	SNLDEDIIAEENIVSR	1	727	C3	C3	C3	C3	C3	C3	4	13.3	188945235
SVQLTEK[BS3-OH]R	1	650	SNLDEDIIAEENIVSR	1	727	C3	NotQuantified	C3	NotQuantified	C3	C3	2	5.4	188945248
SVQLTEKRM[Oxid]DK[BS3-OH]VGK	1	650	SNLDEDIIAEENIVSR	1	727	NotQuantified	NotQuantified	NotQuantified	NotQuantified	C3	C3	2	10.6	84972996
SVQLTEK[BS3-NH2]R	1	650	VTIK[BS3-NH2]PAPETEKRPQDAK	11	1353	NotQuantified	NotQuantified	NotQuantified	NotQuantified	C3	C3	2	10.1	188944589
SVQLTEK[BS3-NH2]R	1	650	VTIKPAPETEKRPQDAK	11	1353	C3	NotQuantified	C3	NotQuantified	C3	C3	7	10.3	188944794
SVQLTEK[BS3-NH2]R	1	650	VTIKPAPETEKRPQDAKNTM[Oxid]ILEIC[Carboxyamidomethyl]TR	11	1353	NotQuantified	C3	NotQuantified	C3	NotQuantified	NotQuantified	1	9.3	188944503
SVQLTEK[BS3-NH2]R	1	650	VTIKPAPETEKRPQDAKNTMILEIC[Carboxyamidomethyl]TR	11	1353	NotQuantified	C3	NotQuantified	C3	NotQuantified	NotQuantified	1	9.6	188924461
SVQLTEK[BS3-OH]R	1	650	VTIKPAPETEKRPQDAK	11	1353	C3	C3	C3	C3	NotQuantified	NotQuantified	8	11.1	189101871
SVQLTEK	1	650	VTIKPAPETEKRPQDAK	11	1353	NotQuantified	NotQuantified	NotQuantified	NotQuantified	C3	C3	2*	8	85139433
S[BS3-NH2]VQLTEK	5	654	RM[Oxid]DKVGKYPK	4	660	C3	NotQuantified	C3	NotQuantified	NotQuantified	NotQuantified	1	8.3	6001967
S[BS3-OH]VQLTEK	5	654	RMDKVGKYPK	4	660	C3	NotQuantified	C3	NotQuantified	NotQuantified	NotQuantified	1*	8.4	6012080
S[BS3-NH2]VQLTEKR	7	656	M[Oxid]DKVGKYPK	3	660	C3	NotQuantified	C3	NotQuantified	C3	C3	4	7.4	188945035
S[BS3-NH2]VQLTEKR	7	656	MDKVGKYPK	3	660	C3	NotQuantified	C3	NotQuantified	NotQuantified	NotQuantified	1	9.5	188923415
S[BS3-OH]VQLTEKR	7	656	M[Oxid]DKVGKYPK	3	660	C3	NotQuantified	C3	NotQuantified	C3	C3	10	9.3	188945039
S[BS3-OH]VQLTEKR	7	656	MDKVGKYPK	3	660	C3	NotQuantified	C3	NotQuantified	C3	C3	2	7.4	188945146
S[BS3-NH2]VQLTEKR	7	656	MDK[BS3-NH2]VGKYPK	6	663	NotQuantified	NotQuantified	NotQuantified	NotQuantified	C3	C3	1*	9.3	188951757
S[BS3-NH2]VQLTEKR	7	656	ASHLGLAR	2	720	C3	C3	C3	C3	C3	C3	5	10	189101876
S[BS3-OH]VQLTEKR	7	656	ASHLGLAR	2	720	NotQuantified	C3	NotQuantified	C3	C3	C3	6	9.4	189101884
S[BS3-NH2]VQLTEKR	7	656	SNLDEDIIAEENIVSR	1	727	C3	NotQuantified	C3	NotQuantified	C3	C3	2	11.2	189101864
S[BS3-OH]VQLTEKR	7	656	SNLDEDIIAEENIVSR	1	727	C3	NotQuantified	C3	NotQuantified	C3	C3	2	12	188923653
M[Oxid]DKVGKYPK	6	660	FISLGEAC[Carboxyamidomethyl]KK[BS3-NH2]VFLDC[Carboxyamidomethyl]C[Carboxyamidomethyl]NYITELRR	9	699	NotQuantified	NotQuantified	NotQuantified	NotQuantified	C3	C3	1	6.3	84848463
M[Oxid]DKVGK	3	660	FISLGEAC[Carboxyamidomethyl]K[BS3-OH]KVFLDC[Carboxyamidomethyl]C[Carboxyamidomethyl]NYITELRR	10	700	NotQuantified	NotQuantified	NotQuantified	NotQuantified	C3	C3	1*	7.6	188952981
M[Oxid]DKVGKYPK	3	660	FISLGEAC[Carboxyamidomethyl]K[BS3-NH2]KVFLDC[Carboxyamidomethyl]C[Carboxyamidomethyl]NYITELRR	10	700	NotQuantified	NotQuantified	NotQuantified	NotQuantified	C3	C3	3	9	188944497
M[Oxid]DKVGKYPK	3	660	FISLGEAC[Carboxyamidomethyl]K[BS3-OH]KVFLDC[Carboxyamidomethyl]C[Carboxyamidomethyl]NYITELRR	10	700	NotQuantified	NotQuantified	NotQuantified	NotQuantified	C3	C3	2*	7.6	189091873
MDKVGK[BS3-NH2]YPK	3	660	FISLGEAC[Carboxyamidomethyl]K[BS3-NH2]KVFLDC[Carboxyamidomethyl]C[Carboxyamidomethyl]NYITELRR	10	700	NotQuantified	NotQuantified	NotQuantified	NotQuantified	C3	C3	4	9.1	189101926
MDKVGK[BS3-NH2]YPK	3	660	FISLGEAC[Carboxyamidomethyl]K[BS3-OH]KVFLDC[Carboxyamidomethyl]C[Carboxyamidomethyl]NYITELRR	10	700	NotQuantified	NotQuantified	NotQuantified	NotQuantified	C3	C3	1*	8	85040527
MDKVGK	3	660	FISLGEAC[Carboxyamidomethyl]K[BS3-NH2]KVFLDC[Carboxyamidomethyl]C[Carboxyamidomethyl]NYITELRR	10	700	NotQuantified	NotQuantified	NotQuantified	NotQuantified	C3	C3	3*	9.1	188952837
MDKVGKYPK	3	660	FISLGEAC[Carboxyamidomethyl]K[BS3-NH2]KVFLDC[Carboxyamidomethyl]C[Carboxyamidomethyl]NYITELR	10	700	NotQuantified	NotQuantified	NotQuantified	NotQuantified	C3	C3	1*	8	188954960
MDKVGKYPK	3	660	FISLGEAC[Carboxyamidomethyl]K[BS3-NH2]KVFLDC[Carboxyamidomethyl]C[Carboxyamidomethyl]NYITELRR	10	700	NotQuantified	C3	NotQuantified	C3	C3	C3	3	7.3	188945094
RM[Oxid]DKVGK	4	660	FISLGEAC[Carboxyamidomethyl]K[BS3-NH2]KVFLDC[Carboxyamidomethyl]C[Carboxyamidomethyl]NYITELR	10	700	NotQuantified	NotQuantified	NotQuantified	NotQuantified	C3	C3	1*	8.4	189091822
MDK[BS3-NH2]VGKYPK	6	663	FISLGEAC[Carboxyamidomethyl]KKVFLDC[Carboxyamidomethyl]C[Carboxyamidomethyl]NYITELRR	10	700	NotQuantified	NotQuantified	NotQuantified	NotQuantified	C3	C3	1*	9.2	188953543
VGK[BS3-NH2]YPK	4	664	FISLGEAC[Carboxyamidomethyl]KKVFLDC[Carboxyamidomethyl]C[Carboxyamidomethyl]NYITELRR	9	699	NotQuantified	NotQuantified	NotQuantified	NotQuantified	C3	C3	1*	8.7	189080870
YPKELR	3	666	KC[Carboxyamidomethyl]C[Carboxyamidomethyl]EDGM[Oxid]R	1	670	C3	C3	C3	C3	NotQuantified	NotQuantified	7	9.7	188925573
YPKELR	3	666	KC[Carboxyamidomethyl]C[Carboxyamidomethyl]EDGM[Oxid]RENPMR	1	670	NotQuantified	C3	NotQuantified	C3	NotQuantified	NotQuantified	2	8.6	188943961
YPKELR	3	666	KC[Carboxyamidomethyl]C[Carboxyamidomethyl]EDGMR	1	670	C3	NotQuantified	C3	NotQuantified	C3	C3	3	10.1	188943799
YPKELR	3	666	KC[Carboxyamidomethyl]C[Carboxyamidomethyl]EDGMRENPMR	1	670	NotQuantified	C3	NotQuantified	C3	NotQuantified	NotQuantified	2	8	6003929
KC[Carboxyamidomethyl]C[Carboxyamidomethyl]EDGM[Oxid]RENPMR	1	670	QPSSAFAAFVKR	11	1049	NotQuantified	NotQuantified	NotQuantified	NotQuantified	C3	C3	2*	7.9	85141432
KC[Carboxyamidomethyl]C[Carboxyamidomethyl]EDGM[Oxid]R	1	670	QPSSAFAAFVKR	11	1049	C3	C3	C3	C3	NotQuantified	NotQuantified	6	8.2	188924524
KC[Carboxyamidomethyl]C[Carboxyamidomethyl]EDGMRENPM[Oxid]R	1	670	QPSSAFAAFVKR	11	1049	NotQuantified	C3	NotQuantified	C3	NotQuantified	NotQuantified	5	8.9	188945432
KC[Carboxyamidomethyl]C[Carboxyamidomethyl]EDGMRENPMR	1	670	QPSSAFAAFVKR	11	1049	NotQuantified	C3	NotQuantified	C3	C3	C3	3	9	188924904
KC[Carboxyamidomethyl]C[Carboxyamidomethyl]EDGMR	1	670	QPSSAFAAFVKR	11	1049	C3	C3	C3	C3	C3	C3	6	8.9	188925268
FISLGEAC[Carboxyamidomethyl]KK	9	699	NTLIIYLDKVSHSEDDC[Carboxyamidomethyl]LAFK	9	1428	NotQuantified	NotQuantified	NotQuantified	NotQuantified	C3	C3	1	7.9	188944605
ASHLGLAR	2	720	SNLDEDIIAEENIVSR	1	727	C3	C3	C3	C3	C3	C3	10	12.3	188922938
ASHLGLAR	2	720	VTIKPAPETEKRPQDAK	11	1353	NotQuantified	NotQuantified	NotQuantified	NotQuantified	C3	C3	3*	9.7	85139649
SNLDEDIIAEENIVSR	1	727	AVLYNYRQNQELK[BS3-NH2]VR	4	830	NotQuantified	NotQuantified	NotQuantified	NotQuantified	C3b	C3b	1*	9.2	85189344
SNLDEDIIAEENIVSR	1	727	AVLYNYRQNQELK[BS3-OH]VR	4	830	NotQuantified	NotQuantified	NotQuantified	NotQuantified	C3b	C3b	1*	9.2	85189356
SNLDEDIIAEENIVSR	1	727	QNQELKVR	6	839	NotQuantified	NotQuantified	NotQuantified	NotQuantified	C3b	C3b	1*	9	85269289
SNLDEDIIAEENIVSR	1	727	VELLHNPAFC[Carboxyamidomethyl]SLATTKR	16	857	C3b	C3b	C3b	C3b	C3b	C3b	30	11.4	188944077
SNLDEDIIAEENIVSR	1	727	AAVYHHFISDGVR	4	895	NotQuantified	NotQuantified	NotQuantified	NotQuantified	C3b	C3b	2	11	188944867
SNLDEDIIAEENIVSR	1	727	AAVYHHFISDGVRK	4	895	NotQuantified	C3b	NotQuantified	C3b	C3b	C3b	4	11	188945007
SNLDEDIIAEENIVSR	1	727	TGLQEVEVKAAVYHHFISDGVRK	13	895	NotQuantified	C3b	NotQuantified	C3b	NotQuantified	NotQuantified	1*	10.5	5984621
SNLDEDIIAEENIVSR	1	727	AAVYHHFISDGVR	9	900	C3b	NotQuantified	C3b	NotQuantified	NotQuantified	NotQuantified	4	8.8	188943723
SNLDEDIIAEENIVSR	1	727	VTIKPAPETEKRPQDAK	11	1353	C3	NotQuantified	C3	NotQuantified	C3	C3	11	10.2	188925077
SNLDEDIIAEENIVSR	1	727	RPQDAKNTM[Oxid]ILEIC[Carboxyamidomethyl]TR	6	1359	C3b	NotQuantified	C3b	NotQuantified	C3b	C3b	5	10.2	5999444
SNLDEDIIAEENIVSR	1	727	RPQDAKNTMILEIC[Carboxyamidomethyl]TR	6	1359	C3b	C3b	C3b	C3b	C3b	C3b	11	10.3	188945382
SNLDEDIIAEENIVSR	1	727	VTIKPAPETEKRPQDAKNTM[Oxid]ILEIC[Carboxyamidomethyl]TR	17	1359	C3b	NotQuantified	C3b	NotQuantified	NotQuantified	NotQuantified	2*	8.7	189070024
SNLDEDIIAEENIVSR	1	727	VTIKPAPETEKRPQDAKNTMILEIC[Carboxyamidomethyl]TR	17	1359	NotQuantified	C3b	NotQuantified	C3b	NotQuantified	NotQuantified	2*	8.9	189070245
SNLDEDIIAEENIVSR	1	727	TFISPIKC[Carboxyamidomethyl]R	7	1567	C3b	NotQuantified	C3b	NotQuantified	C3b	C3b	2	8.6	188943650
QNQELKVR	6	839	AAVYHHFISDGVR	4	895	NotQuantified	NotQuantified	NotQuantified	NotQuantified	-2.46	-3.71	1*	8	85136934
QNQELKVR	6	839	RPQDAKNTM[Oxid]ILEIC[Carboxyamidomethyl]TR	6	1359	NotQuantified	C3b	NotQuantified	C3b	NotQuantified	NotQuantified	4	12.3	188945074
QNQELKVR	6	839	RPQDAKNTMILEIC[Carboxyamidomethyl]TR	6	1359	NotQuantified	C3b	NotQuantified	C3b	C3b	C3b	4	10.6	188943818
VELLHNPAFC[Carboxyamidomethyl]SLATTKR	16	857	FYHPEKEDGK	6	1475	NotQuantified	NotQuantified	NotQuantified	NotQuantified	C3b	C3b	9	10.1	188944859
VELLHNPAFC[Carboxyamidomethyl]SLATTKR	16	857	FYHPEKEDGKLNK	6	1475	NotQuantified	NotQuantified	NotQuantified	NotQuantified	C3b	C3b	2	9.2	188924831
VELLHNPAFC[Carboxyamidomethyl]SLATTKRR	16	857	FYHPEKEDGKLNK	6	1475	NotQuantified	NotQuantified	NotQuantified	NotQuantified	C3b	C3b	1	7.1	189263568
VELLHNPAFC[Carboxyamidomethyl]SLATTKR	16	857	SDDKVTLEER	1	1501	-1.08	-0.92	-2.42	-2.76	NotQuantified	NotQuantified	4	9	6002483
VELLHNPAFC[Carboxyamidomethyl]SLATTKR	16	857	SDDKVTLEERLDK	1	1501	NotQuantified	-0.8	NotQuantified	-2.01	NotQuantified	NotQuantified	1	4	6006362
VELLHNPAFC[Carboxyamidomethyl]SLATTKR	16	857	SDDKVTLEER	4	1504	NotQuantified	-0.89	NotQuantified	-2.78	-2.71	-2.49	7	11.3	188923275
VELLHNPAFC[Carboxyamidomethyl]SLATTKR	16	857	SDDKVTLEERLDK	4	1504	NotQuantified	-0.8	NotQuantified	-2.01	-2.9	-2.24	11	11.1	188925155
VELLHNPAFC[Carboxyamidomethyl]SLATTKR	16	857	LDKAC[Carboxyamidomethyl]EPGVDYVYK	3	1513	NotQuantified	NotQuantified	NotQuantified	NotQuantified	2.92	1.72	1	9.7	188944446
VELLHNPAFC[Carboxyamidomethyl]SLATTKR	14	857	SDDKVTLEERLDKAC[Carboxyamidomethyl]EPGVDYVYK	13	1513	NotQuantified	4.8	NotQuantified	1.73	2.92	1.72	1*	8.9	189070239
VELLHNPAFC[Carboxyamidomethyl]SLATTKR	16	857	VTLEERLDKAC[Carboxyamidomethyl]EPGVDYVYK	9	1513	NotQuantified	NotQuantified	NotQuantified	NotQuantified	2.92	1.72	1*	8.7	85194747
VELLHNPAFC[Carboxyamidomethyl]SLATTKR	16	857	TFISPIKC[Carboxyamidomethyl]R	7	1567	NotQuantified	NotQuantified	NotQuantified	NotQuantified	0.08	0.7	2	7.3	188923269
SSLSVPYVIVPLKTGLQEVEVK	13	882	HYLM[Oxid]WGLSSDFWGEKPNLSYIIGK	15	1593	NotQuantified	NotQuantified	NotQuantified	NotQuantified	C3b	C3b	2	10.6	188924220
KSLK[BS3-NH2]VVPEGIR	1	905	YELDKAFSDR	5	1414	NotQuantified	NotQuantified	NotQuantified	NotQuantified	C3	C3	3*	10.1	85138428
KSLK[BS3-OH]VVPEGIR	1	905	YELDKAFSDR	5	1414	C3	NotQuantified	C3	NotQuantified	C3	C3	3	10.3	188923347
KSLK[BS3-OH]VVPEGIR	1	905	YISKYELDKAFSDR	9	1414	NotQuantified	C3	NotQuantified	C3	NotQuantified	NotQuantified	1	8.3	188925060
KSLK	1	905	YELDKAFSDR	5	1414	C3	NotQuantified	C3	C3	NotQuantified	NotQuantified	1	9.8	188925563
KSLK	1	905	YISKYELDKAFSDR	9	1414	NotQuantified	C3	NotQuantified	C3	C3	C3	4	11.2	188925626
SLKVVPEGIR	3	908	LKHLIVTPSGC[Carboxyamidomethyl]GEQNM[Oxid]IGMTPTVIAVHYLDETEQWEK	2	979	NotQuantified	NotQuantified	NotQuantified	NotQuantified	C3	C3	1	8.5	188944567
SLKVVPEGIR	3	908	LKHLIVTPSGC[Carboxyamidomethyl]GEQNMIGM[Oxid]TPTVIAVHYLDETEQWEK	2	979	NotQuantified	NotQuantified	NotQuantified	NotQuantified	C3	C3	2	9.9	188923722
SLKVVPEGIR	3	908	LKHLIVTPSGC[Carboxyamidomethyl]GEQNMIGMTPTVIAVHYLDETEQWEK	2	979	NotQuantified	NotQuantified	NotQuantified	NotQuantified	C3	C3	6	10.1	188923985
SLKVVPEGIR	3	908	SEETKENEGFTVTAEGK	5	1303	0.64	NotQuantified	0.12	NotQuantified	-1.16	1.06	1	8.8	188924927
SLKVVPEGIR	3	908	AKDQLTC[Carboxyamidomethyl]NK	2	1331	2.92	NotQuantified	1.9	NotQuantified	-2.17	-2.44	4	7.9	188923398
SLKVVPEGIR	3	908	AKDQLTC[Carboxyamidomethyl]NK[BS3-NH2]FDLK	2	1331	2.99	NotQuantified	2.21	NotQuantified	-4.38	-2.93	3	12.3	188945444
SLKVVPEGIR	3	908	AKDQLTC[Carboxyamidomethyl]NK[BS3-OH]FDLK	2	1331	NotQuantified	NotQuantified	NotQuantified	NotQuantified	-1.82	-6.27	3	9.2	188945270
SLKVVPEGIR	3	908	AKDQLTC[Carboxyamidomethyl]NKFDLK	2	1331	NotQuantified	3.41	NotQuantified	2.24	-2.16	-3.05	11	8.3	188925552
SLKVVPEGIR	3	908	YELDKAFSDR	5	1414	NotQuantified	NotQuantified	NotQuantified	NotQuantified	C3	C3	1	10	188943870
SLKVVPEGIR	3	908	YISKYELDKAFSDR	9	1414	NotQuantified	C3	NotQuantified	C3	C3	C3	2	10.8	188925113
SLKVVPEGIR	3	908	YISKYELDKAFSDRNTLIIYLDK	9	1414	NotQuantified	NotQuantified	NotQuantified	NotQuantified	C3	C3	2	8	84845349
EGVQKEDIPPADLSDQVPDTESETR	5	937	SSKITHR	3	1284	0.56	0.52	0.9	0.79	NotQuantified	NotQuantified	6	9.1	188925286
LGREGVQKEDIPPADLSDQVPDTESETR	8	937	SSKITHR	3	1284	NotQuantified	-0.64	NotQuantified	2.85	NotQuantified	NotQuantified	26	8.7	188924588
FGLEKR	5	1019	KGYTQQLAFR	1	1029	NotQuantified	C3b	NotQuantified	C3b	C3b	C3b	4	12.4	188943713
QPSSAFAAFVKR	11	1049	YISKYELDK	4	1409	NotQuantified	C3	NotQuantified	C3	C3	C3	3	4.7	188924526
QPSSAFAAFVKR	11	1049	YISKYELDKAFSDR	4	1409	NotQuantified	NotQuantified	NotQuantified	NotQuantified	C3	C3	2	7.7	84836856
QPSSAFAAFVKR	11	1049	YISKYELDKAFSDRNTLIIYLDK	4	1409	NotQuantified	NotQuantified	NotQuantified	NotQuantified	C3	C3	1	7.2	84847469
VFSLAVNLIAIDSQVLC[Carboxyamidomethyl]GAVKWLILEK	21	1083	DIC[Carboxyamidomethyl]EEQVNSLPGSITKAGDFLEANYM[Oxid]NLQR	16	1149	NotQuantified	NotQuantified	NotQuantified	NotQuantified	1.36	-0.23	1	12.3	188923141
VFSLAVNLIAIDSQVLC[Carboxyamidomethyl]GAVKWLILEK	21	1083	DIC[Carboxyamidomethyl]EEQVNSLPGSITKAGDFLEANYMNLQR	16	1149	NotQuantified	NotQuantified	NotQuantified	NotQuantified	0.9	0.09	3	12.5	188923096
QKPDGVFQEDAPVIHQEM[Oxid]IGGLR	2	1091	NNNEKDM[Oxid]ALTAFVLISLQEAK	5	1117	NotQuantified	0.06	NotQuantified	-0.46	1	0.16	6	13.5	189263607
QKPDGVFQEDAPVIHQEM[Oxid]IGGLR	2	1091	NNNEKDMALTAFVLISLQEAK	5	1117	NotQuantified	NotQuantified	NotQuantified	NotQuantified	0.71	0.28	13	8.5	188944610
QKPDGVFQEDAPVIHQEM[Oxid]IGGLR	2	1091	NNNEKDMALTAFVLISLQEAKDIC[Carboxyamidomethyl]EEQVNSLPGSITK	5	1117	NotQuantified	NotQuantified	NotQuantified	NotQuantified	-0.4	-1.63	2	13	189263431
QKPDGVFQEDAPVIHQEMIGGLR	2	1091	NNNEKDMALTAFVLISLQEAK	5	1117	NotQuantified	NotQuantified	NotQuantified	NotQuantified	1.42	0.31	13	12.4	188925018
QKPDGVFQEDAPVIHQEMIGGLR	2	1091	NNNEKDMALTAFVLISLQEAKDIC[Carboxyamidomethyl]EEQVNSLPGSITK	5	1117	NotQuantified	NotQuantified	NotQuantified	NotQuantified	-0.78	-0.53	1	11.4	189263369
QKPDGVFQEDAPVIHQEM[Oxid]IGGLR	2	1091	DIC[Carboxyamidomethyl]EEQVNSLPGSITKAGDFLEANYMNLQR	16	1149	NotQuantified	NotQuantified	NotQuantified	NotQuantified	0.13	-0.37	1	13	188923056
QKPDGVFQEDAPVIHQEMIGGLR	2	1091	DIC[Carboxyamidomethyl]EEQVNSLPGSITKAGDFLEANYMNLQR	16	1149	NotQuantified	NotQuantified	NotQuantified	NotQuantified	0.14	-0.31	1*	13.6	189091455
DIC[Carboxyamidomethyl]EEQVNSLPGSITK	13	1146	AGDFLEANYM[Oxid]NLQR	9	1158	NotQuantified	NotQuantified	NotQuantified	NotQuantified	0.5	-1.41	1*	9.5	189092087
LKGPLLNK	2	1181	DK[BS3-NH2]NRWEDPGKQLYNVEATSYALLALLQLKDFDFVPPVVR	29	1222	NotQuantified	NotQuantified	NotQuantified	NotQuantified	0.52	-3.44	2	8.6	188922964
LKGPLLNK	2	1181	QLYNVEATSYALLALLQLKDFDFVPPVVR	19	1222	NotQuantified	NotQuantified	NotQuantified	NotQuantified	-2.85	-3.44	6	10.8	188923746
LKGPLLNK	2	1181	WEDPGK[BS3-NH2]QLYNVEATSYALLALLQLKDFDFVPPVVR	25	1222	NotQuantified	NotQuantified	NotQuantified	NotQuantified	3.65	-3.44	4	11.2	188944223
LKGPLLNK	2	1181	WEDPGKQLYNVEATSYALLALLQLKDFDFVPPVVR	25	1222	NotQuantified	NotQuantified	NotQuantified	NotQuantified	-3.14	-3.44	2	10.6	188923453
DK[BS3-NH2]NRWEDPGKQLYNVEATSYALLALLQLKDFDFVPPVVR	10	1203	AKDQLTC[Carboxyamidomethyl]NKFDLK	9	1338	NotQuantified	NotQuantified	NotQuantified	NotQuantified	C3	C3	1	9.3	188945194
NRWEDPGKQLYNVEATSYALLALLQLKDFDFVPPVVR	8	1203	AKDQLTC[Carboxyamidomethyl]NKFDLK	9	1338	NotQuantified	NotQuantified	NotQuantified	NotQuantified	C3	C3	4	7.1	188923000
WEDPGKQLYNVEATSYALLALLQLKDFDFVPPVVR	6	1203	AKDQLTC[Carboxyamidomethyl]NKFDLK	9	1338	NotQuantified	NotQuantified	NotQuantified	NotQuantified	C3	C3	1	9	188945154
SSKITHR	3	1284	SEETKENEGFTVTAEGK	5	1303	0.17	NotQuantified	-0.07	NotQuantified	0	1.95	12	11.1	188943749
SEETKENEGFTVTAEGK	13	1311	GQGTLSVVTM[Oxid]YHAK	4	1319	NotQuantified	NotQuantified	NotQuantified	NotQuantified	-0.68	-2.18	1*	10.6	85238121
AKDQLTC[Carboxyamidomethyl]NKFDLK	2	1331	FYHPEKEDGKLNK	10	1479	NotQuantified	NotQuantified	NotQuantified	NotQuantified	C3b	C3b	3*	9.5	85178687
AKDQLTC[Carboxyamidomethyl]NKFDLK	9	1338	VYAYYNLEESC[Carboxyamidomethyl]TR	5	1461	NotQuantified	NotQuantified	NotQuantified	NotQuantified	C3b	C3b	2	8.6	188924910
VTIKPAPETEK	4	1346	RPQDAKNTM[Oxid]ILEIC[Carboxyamidomethyl]TR	6	1359	NotQuantified	NotQuantified	NotQuantified	NotQuantified	2.35	1.19	4*	9.4	85178415
VTIKPAPETEK	4	1346	RPQDAKNTMILEIC[Carboxyamidomethyl]TR	6	1359	NotQuantified	NotQuantified	NotQuantified	NotQuantified	C3b	C3b	1*	8.5	85177894
VTIKPAPETEK	4	1346	VSHSEDDC[Carboxyamidomethyl]LAFKVHQYFNVELIQPGAVK	12	1440	NotQuantified	NotQuantified	NotQuantified	NotQuantified	C3b	C3b	4	7.9	188943866
VTIKPAPETEK[BS3-NH2]RPQDAK	4	1346	FYHPEKEDGKLNK	6	1475	NotQuantified	C3	NotQuantified	C3	C3	C3	5	7.5	188944139
VTIKPAPETEK[BS3-OH]RPQDAK	4	1346	FYHPEKEDGKLNK	6	1475	NotQuantified	C3	NotQuantified	C3	C3	C3	4	7.4	189101916
VTIKPAPETEK	4	1346	FYHPEKEDGK	6	1475	NotQuantified	NotQuantified	NotQuantified	NotQuantified	C3	C3	1*	7.1	85300373
VTIKPAPETEK	4	1346	FYHPEKEDGKLNK	6	1475	NotQuantified	C3	NotQuantified	C3	C3	C3	1*	7.7	85301870
VTIKPAPETEKRPQDAK	4	1346	FYHPEKEDGKLNK	6	1475	NotQuantified	C3	NotQuantified	C3	C3	C3	5	8	188924655
VTIK[BS3-NH2]PAPETEK	9	1351	RPQDAKNTM[Oxid]ILEIC[Carboxyamidomethyl]TR	6	1359	-0.8	NotQuantified	-1.44	NotQuantified	NotQuantified	NotQuantified	2	7.8	188924934
VTIKPAPETEK	9	1351	RPQDAKNT[BS3-NH2]MILEIC[Carboxyamidomethyl]TR	6	1359	-0.58	NotQuantified	-0.65	NotQuantified	NotQuantified	NotQuantified	1*	7.9	5985982
VTIKPAPETEKRPQDAK	11	1353	VSHSEDDC[Carboxyamidomethyl]LAFKVHQYFNVELIQPGAVK	12	1440	NotQuantified	C3b	NotQuantified	C3b	C3b	C3b	1*	8.4	85202127
YRGDQDATMSILDISM[Oxid]MTGFAPDTDDLKQLANGVDR	28	1397	YISKYELDK	4	1409	NotQuantified	NotQuantified	NotQuantified	NotQuantified	C3b	C3b	2	10.4	188923493
FYHPEKEDGK[BS3-NH2]LNK	6	1475	TFISPIKC[Carboxyamidomethyl]R	7	1567	NotQuantified	NotQuantified	NotQuantified	NotQuantified	C3b	C3b	2*	10.1	85173942
FYHPEKEDGK[BS3-OH]LNK	6	1475	TFISPIKC[Carboxyamidomethyl]R	7	1567	NotQuantified	NotQuantified	NotQuantified	NotQuantified	C3b	C3b	1	7.5	188943775
FYHPEKEDGK	6	1475	TFISPIKC[Carboxyamidomethyl]R	7	1567	NotQuantified	NotQuantified	NotQuantified	NotQuantified	C3b	C3b	2*	8.8	85265956
FYHPEKEDGKLNK	6	1475	TFISPIKC[Carboxyamidomethyl]R	7	1567	NotQuantified	NotQuantified	NotQuantified	NotQuantified	C3b	C3b	5	7.7	188943921
FYHPEK[BS3-NH2]EDGKLNK	10	1479	EALKLEEK	4	1573	C3	C3	C3	C3	NotQuantified	NotQuantified	6	9.8	189101848
FYHPEK[BS3-NH2]EDGKLNK	10	1479	EALKLEEKK	4	1573	NotQuantified	C3	NotQuantified	C3	NotQuantified	NotQuantified	1	7.9	188945422
FYHPEK[BS3-OH]EDGKLNK	10	1479	EALKLEEK	4	1573	C3	NotQuantified	C3	NotQuantified	NotQuantified	NotQuantified	4	9.3	189101853
FYHPEKEDGKLNK	10	1479	EALKLEEK	4	1573	NotQuantified	C3	NotQuantified	C3	NotQuantified	NotQuantified	3	8.4	188925484
FYHPEKEDGKLNK	10	1479	EALKLEEKK	4	1573	NotQuantified	C3	NotQuantified	C3	NotQuantified	NotQuantified	3	7	189101907
SDDKVTLEER	4	1504	LDKAC[Carboxyamidomethyl]EPGVDYVYK	3	1513	NotQuantified	NotQuantified	NotQuantified	NotQuantified	-0.99	-0.13	3	9.7	188922928
LVKVQLSNDFDEYIM[Oxid]AIEQTIK	3	1529	EALKLEEKK	8	1577	NotQuantified	NotQuantified	NotQuantified	NotQuantified	0.31	0.29	6	11	188943840
LVKVQLSNDFDEYIMAIEQTIK	3	1529	EALKLEEKK	8	1577	NotQuantified	2.31	NotQuantified	0.11	0.32	0.31	13	10.6	188943875
EALKLEEKK	8	1577	HYLM[Oxid]WGLSSDFWGEKPNLSYIIGK	15	1593	NotQuantified	NotQuantified	NotQuantified	NotQuantified	0.51	-0.96	1*	8.1	188954879
[1]. Cross-linked peptides was not identified with 3% FDR, identification was transferred from separate identification acqusition based on chromatographic accurate m/z and retention time.
