# Supplementary material for: Quantitative cross-linking/mass spectrometry reveals subtle protein conformational changes
Source: Wellcome Open Res. 2016 Nov 15;1:5. [Version 1] doi: 10.12688/wellcomeopenres.9896.1 (PMC5140025; doi:10.12688/wellcomeopenres.9896.1)
Supplement: Supplementary file 2 [file wellcomeopenres-1-10667-s0001.tgz › d05c241a-f37e-471a-b23f-8eaad879197f.xlsx]

## Sheet: Rappsilber_Manuscript1_TableS1
Residue 1	Domain 1	Peptide Chain 1	Residue 2	Domian 2	Peptide Chain 2	Linkage type	log2(C3b/C3)	SignificantA test p value	Quantitation summary	C-α distance in C3 PDB|2a73 (Å)	substiltute	C-α distance in C3b PDB|2i07(Å)
1049	TED	alpha	1409	MG8	alpha	Between domains	C3 unique	0	C3 unique	11.7571		122.599
1346	MG8	alpha	1475	Anchor	alpha	Between domains	C3 unique	0	C3 unique	12.1088		12.8104
1479	Anchor	alpha	1573	C345C	alpha	Between domains	C3 unique	0	C3 unique	12.4237		23.3295
267	MG3	beta	650	ANA	alpha	Between domains	C3 unique	0	C3 unique	14.1179	distance is measured from residue 651	N/A
650	ANA	alpha	660	ANA	alpha	Within domain	C3 unique	0	C3 unique	15.4	distance is measured from residue 651	N/A
654	ANA	alpha	660	ANA	alpha	Within domain	C3 unique	0	C3 unique	10.5855		N/A
656	ANA	alpha	660	ANA	alpha	Within domain	C3 unique	0	C3 unique	6.69923		N/A
670	ANA	alpha	1049	TED	alpha	Between domains	C3 unique	0	C3 unique	15.6283		N/A
727	ANT	alpha	1353	MG8	alpha	Between domains	C3 unique	0	C3 unique	14.7904	distance is measured from residue 729	37.9263	distance is measured from residue 730
905	MG7	alpha	1414	MG8	alpha	Between domains	C3 unique	0	C3 unique	18.4984		29.7847
578	LNK	beta	588	LNK	beta	Within domain	C3 unique	0	C3 unique	12.9491		12.7072
650	ANA	alpha	1353	MG8	alpha	Between domains	C3 unique	0	C3 unique	17.5	distance is measured from residue 651	N/A
650	ANA	alpha	720	ANA	alpha	Within domain	C3 unique	0	C3 unique	9.6	distance is measured from residue 651	N/A
650	ANA	alpha	727	ANT	alpha	Between domains	C3 unique	0	C3 unique	7.6	distance is measured from residue 651	N/A
656	ANA	alpha	720	ANA	alpha	Within domain	C3 unique	0	C3 unique	16.7576	distance is measured from residue 719	N/A
656	ANA	alpha	727	ANT	alpha	Between domains	C3 unique	0	C3 unique	12.4407	distance is measured from residue 729	N/A
660	ANA	alpha	699	ANA	alpha	Within domain	C3 unique	0	C3 unique	15.5476		N/A
660	ANA	alpha	700	ANA	alpha	Within domain	C3 unique	0	C3 unique	13.8691		N/A
663	ANA	alpha	700	ANA	alpha	Within domain	C3 unique	0	C3 unique	13.7901		N/A
664	ANA	alpha	699	ANA	alpha	Within domain	C3 unique	0	C3 unique	12.9599		N/A
666	ANA	alpha	670	ANA	alpha	Within domain	C3 unique	0	C3 unique	8.33145		N/A
699	ANA	alpha	1428	MG8	alpha	Between domains	C3 unique	0	C3 unique	21.9783		N/A
720	ANA	alpha	727	ANT	alpha	Between domains	C3 unique	0	C3 unique	11.8865	distance is measured from residue 719 and 729	N/A
82	MG1	beta	600	LNK	beta	Between domains	C3 unique	0	C3 unique	21.8064		21.5977
1203	TED	alpha	1338	MG8	alpha	Between domains	C3 unique	0	C3 unique	11.3		88.5
203	MG2	beta	1049	TED	alpha	Between domains	C3 unique	0	C3 unique	15.3999		92.6133
267	MG3	beta	656	ANA	alpha	Between domains	C3 unique	0	C3 unique	11.8599		N/A
656	ANA	alpha	663	ANA	alpha	Within domain	C3 unique	0	C3 unique	11.927		N/A
720	ANA	alpha	1353	MG8	alpha	Between domains	C3 unique	0	C3 unique	18.6	distance is measured from residue 719	N/A
908	MG7	alpha	1414	MG8	alpha	Between domains	C3 unique	0	C3 unique	13.4168		35.2098
908	MG7	alpha	979	TED	alpha	Between domains	C3 unique	0	C3 unique	22.8545		74.9301
857	MG7	alpha	1501	C345C	alpha	Between domains	-2.16*	0.003 [1]	C3 enriched	18.1695		17.5757	distance is measured from residue1500
857	MG7	alpha	1504	C345C	alpha	Between domains	-2.42*	0.001	C3 enriched	23.778		23.4508
16	MG1	beta	133	MG2	beta	Between domains	-2.8*	8.80892e-05	C3 enriched	10.0407		9.05638
839	MG7	alpha	895	MG7	alpha	Within domain	-3.15*	9.05442e-06	C3 enriched	5.43822		5.81287
19	MG1	beta	133	MG2	beta	Between domains	-3.39*	1.71243e-06	C3 enriched	14.1908		13.1194
1181	TED	alpha	1222	TED	alpha	Within domain	-2.69*	0.000169761	C3 enriched	12.8563		12.6474
1311	CUB	alpha	1319	CUB	alpha	Within domain	-1.5*	0.04	C3 enriched	12.4481		12.4412
1351	MG8	alpha	1359	MG8	alpha	Within domain	-1.43*	0.05	C3 enriched	12.3155		12.6309	distance is measured from residue 1349
1091	TED	alpha	1149	TED	alpha	Within domain	-0.17	0.94	Mutual	9.20892		9.51762
1091	TED	alpha	1117	TED	alpha	Within domain	-0.2	0.91	Mutual	13.8518		14.0296
44	MG1	beta	75	MG1	beta	Within domain	0.2	0.8	Mutual	18.1931	distance is measured from residue 80	18.7884	distance is measured from residue 80
562	MG6	beta	761	MG6beta	beta*[2]	Within domain	0.22	0.8	Mutual	14.7596		14.8427
562	MG6	beta	757	MG6beta	beta*	Within domain	-0.12	1	Mutual	13.7831		13.7273
331	MG4	beta	600	LNK	beta	Between domains	-0.14	0.97	Mutual	24.8043		24.47
133	MG2	beta	790	MG6beta	beta*	Between domains	-0.13	0.98	Mutual	10.4124		10.1864
908	MG7	alpha	1303	CUBg	alpha	Between domains	-0.15	0.96	Mutual	21.042		19.0917
1284	CUB	alpha	1303	CUB	alpha	Within domain	0.2	0.81	Mutual	16.6638		16.6708
242	MG3	beta	869	MG7	alpha	Between domains	0.02	0.92	Mutual	8.31414		10.6422
267	MG3	beta	283	MG3	beta	Within domain	-0.24	0.86	Mutual	14.4024		14.6892
1577	C345C	alpha	1593	C345C	alpha	Within domain	-0.29	0.8	Mutual	25.2324		26.9899
340	MG4	beta	611	LNK	beta	Between domains	-0.35	0.73	Mutual	8.8325		8.60659
219	MG3	beta	406	MG4	beta	Between domains	0.13	0.85	Mutual	17.8201		17.6522
219	MG3	beta	585	LNK	beta	Between domains	0.16	0.83	Mutual	16.4436		19.6827
343	MG4	beta	611	LNK	beta	Between domains	-0.31	0.78	Mutual	10.3615		10.0373
908	MG7	alpha	1331	MG8	alpha	Between domains	-0.3	0.78	Mutual	23.3039		22.2251
343	MG4	beta	406	MG4	beta	Within domain	0.23	0.79	Mutual	30.4751		30.8058
857	MG7	alpha	1567	C345C	alpha	Between domains	0.32	0.73	Mutual	23.9038		19.1365
219	MG3	beta	405	MG4	beta	Between domains	0.33	0.73	Mutual	20.2		20.2
1529	C345C	alpha	1577	C345C	alpha	Within domain	0.44	0.66	Mutual	7.10778		8.08526
937	CUB	alpha	1284	CUB	alpha	Within domain	0.34	0.72	Mutual	14.4793		14.7732
1146	TED	alpha	1158	TED	alpha	Within domain	-0.52	0.55	Mutual	18.263		18.1118
1083	TED	alpha	1149	TED	alpha	Within domain	0.46	0.65	Mutual	15.2297		14.7687
363	MG4	beta	406	MG4	beta	Within domain	-0.78	0.33	Mutual	11.1818		11.4224
1504	C345C	alpha	1513	C345C	alpha	Within domain	-0.63	0.46	Mutual	13.4394		13.9628
1	MG1	beta	464	MG5	beta	Between domains	-0.4	0.67	Mutual	14.0348		14.224
265	MG3	beta	283	MG3	beta	Within domain	-0.48	0.59	Mutual	9.93025		9.97805
544	MG6	beta	562	MG6	beta	Within domain	0.6	0.58	Mutual	5.2803		5.31868
133	MG2	beta	791	MG6beta	beta*	Between domains	-0.8	0.32	Mutual	8.97277		9.7089
337	MG4	beta	600	LNK	beta	Between domains	0.74	0.51	Mutual	13.8976		14.4518
396	MG4	beta	609	LNK	beta	Between domains	0.94	0.41	Mutual	17.1733		16.7913
183	MG2	beta	593	LNK	beta	Between domains	1.17	0.32	Mutual	18.8942		17.8984
242	MG3	beta	873	MG7	alpha	Between domains	1.49	0.21	Mutual	17.4835		17.0616
586	LNK	beta	600	LNK	beta	Within domain	1.85	0.13	Mutual	17.0361		20.5699
337	MG4	beta	534	MG5	beta	Between domains	1.72	0.15	Mutual	15.454		15.5347
585	LNK	beta	593	LNK	beta	Within domain	1.99	0.1	Mutual	12.35		14.2163
241	MG3	beta	869	MG7	alpha	Between domains	2.68*	0.03	C3b enriched	5.62098		9.64724
857	MG7	alpha	1513	C345C	alpha	Between domains	2.48*	0.04	C3b enriched	26.1527		18.5578
1346	MG8	alpha	1359	MG8	alpha	Within domain	2.48*	0.04	C3b enriched	15.2		14.2
586	LNK	beta	593	LNK	beta	Within domain	3.38*	0.006	C3b enriched	9.76872		12.091
1353	MG8	alpha	1440	MG8	alpha	Within domain	C3b unique	0	C3b unique	11.5256		11.0239	distance is measured from residue 1349
727	ANT	alpha	1359	MG8	alpha	Between domains	C3b unique	0	C3b unique	20.4013	distance is measured from residue 729	26.1491	distance is measured from residue 730
727	ANT	alpha	857	MG7	alpha	Between domains	C3b unique	0	C3b unique	51.0656	distance is measured from residue 729	16.5268	distance is measured from residue 730
727	ANT	alpha	895	MG7	alpha	Between domains	C3b unique	0	C3b unique	42.4815	distance is measured from residue 729	9.15407	distance is measured from residue 730
727	ANT	alpha	900	MG7	alpha	Between domains	C3b unique	0	C3b unique	44.3648	distance is measured from residue 729	14.4896	distance is measured from residue 730
75	MG1	beta	1293	CUBg	alpha	Between domains	C3b unique	0	C3b unique	62.6489	distance is measured from residue 80	18.0987	distance is measured from residue 80
882	MG7	alpha	1593	C345C	alpha	Between domains	C3b unique	0	C3b unique	28.6765		22.2906
1019	TED	alpha	1029	TED	alpha	Within domain	C3b unique	0	C3b unique	15.4912		15.4408
1346	MG8	alpha	1440	MG8	alpha	Within domain	C3b unique	0	C3b unique	9.67928		9.5967
1475	Anchor	alpha	1567	C345C	alpha	Between domains	C3b unique	0	C3b unique	13.8399		8.22642
267	MG3	beta	1409	MG8	alpha	Between domains	C3b unique	0	C3b unique	35.0144		17.34
43	MG1	beta	1028	TED	alpha	Between domains	C3b unique	0	C3b unique	50.9458		15.0278
44	MG1	beta	1019	TED	alpha	Between domains	C3b unique	0	C3b unique	54.1389		20.0269
44	MG1	beta	1028	TED	alpha	Between domains	C3b unique	0	C3b unique	47.722		18.6659
44	MG1	beta	1181	TED	alpha	Between domains	C3b unique	0	C3b unique	68.6725		38.3413
44	MG1	beta	1195	TED	alpha	Between domains	C3b unique	0	C3b unique	78.7239		40.3921
727	ANT	alpha	1567	C345C	alpha	Between domains	C3b unique	0	C3b unique	41.4974	distance is measured from residue 729	30.338	distance is measured from residue 730
727	ANT	alpha	839	MG7	alpha	Between domains	C3b unique	0	C3b unique	37.2105	distance is measured from residue 729	12.5809	distance is measured from residue 730
839	MG7	alpha	1359	MG8	alpha	Between domains	C3b unique	0	C3b unique	26.2711		23.2725
857	MG7	alpha	1475	Anchor	alpha	Between domains	C3b unique	0	C3b unique	35.2487		21.3437
1331	MG8	alpha	1479	Anchor	alpha	Between domains	C3b unique	0	C3b unique	18.9		21.6
1338	MG8	alpha	1461	MG8	alpha	Within domain	C3b unique	0	C3b unique	13.6		12.7
1397	MG8	alpha	1409	MG8	alpha	Within domain	C3b unique	0	C3b unique	7.9		9.6
727	ANT	alpha	830	MG7	alpha	Between domains	C3b unique	0	C3b unique	29.8	distance is measured from residue 729	22.3	distance is measured from residue 730
[1]. Cross-links with Significant A test p<0.05 is defined as "enriched".
[2]. MG6beta is considered part the β-chain for convenience of discussion
