# Supplementary material for: Quantitative cross-linking/mass spectrometry reveals subtle protein conformational changes
Source: Wellcome Open Res. 2016 Nov 15;1:5. [Version 1] doi: 10.12688/wellcomeopenres.9896.1 (PMC5140025; doi:10.12688/wellcomeopenres.9896.1)
Supplement: Supplementary file 5 [file wellcomeopenres-1-10667-s0004.tgz]

Archive with 1 entries (1 files):
- 8bf519e2-6899-444c-9642-fc10e9299082.eps
